# Supplementary material for: Antimicrobial Stewardship Program for Patients in the Hematological Department Receiving Carbapenem Therapy: A Single-Center and Interrupted Time Series Analysis
Source: Antibiotics (Basel). 2023 Feb 2;12(2):302. doi: 10.3390/antibiotics12020302 (PMC9951935; doi:10.3390/antibiotics12020302)
Supplement: Supplementary file 1 [file antibiotics-12-00302-s001.zip]

Archive with 1 entries (1 files):
- antibiotics-2073463-supplementary.xlsx
