# Supplementary material for: Antimicrobial Stewardship Program for Patients in the Hematological Department Receiving Carbapenem Therapy: A Single-Center and Interrupted Time Series Analysis
Source: Antibiotics (Basel). 2023 Feb 2;12(2):302. doi: 10.3390/antibiotics12020302 (PMC9951935; doi:10.3390/antibiotics12020302)
Supplement: Supplementary file 1 [file antibiotics-12-00302-s001.zip › antibiotics-2073463-supplementary.xlsx]

## Sheet: S1 clinical data pre and post
Table S1. Clinical data about disease, medication, or medical device in the pre- and post-AST periods
		pre-AST				post-AST
		n = 208 (episodes)				n = 311 (episodes)				p-value
	Granulocytes (/µL)	434.5		(0.0–110510)		216		(0.0–3272.0)		0.088
	Body temperature (°C)	38		(34.9–40.9)		38.1		(34.1–40.7)		0.314
	MACSS (high-risk) score	54		-26		95		-30.5		0.258
	Infectious disease
	Respiratory infection	50		-24		66		-21.2		0.45
	Urinary tract infection	7		-3.4		7		-2.3		0.442
	Febrile neutropenia	98		-47.1		174		-55.9		0.048
	Intestinal infectious disease	1		-0.5		16		-5.1		0.002	*
	Sepsis	21		-11.1		11		-3.5		0.002	*
	Skin and soft tissue infection	11		-5.3		7		-2.3		0.064
	FUO	117		-56.3		142		-45.7		0.018	*
	MDI	27		-13		79		-25.4		0.001	*
	CDI	64		-30.8		90		-28.9		0.655
	Clinical symptoms (moderate and severe)	66		-31.7308		120		-38.5852		0.111
	Hypotension	17		-8.17308		25		-8.03859		0.956
	Dehydration	7		-3.36538		2		-0.643087		0.034	*
	Hemodialysis	5		-2.40385		14		-4.50161		0.212
	Outpatient onset	44		-21.1538		49		-15.7556		0.116
	Chemotherapy (the number of agents)
	No chemotherapy	95		-45.6731		83		-26.6881		<0.001	*
	1–2 agents	76		-36.5385		147		-47.2669		0.016	*
	>3 agents	37		-17.7885		81		-26.045		0.028	*
	Chemotherapy (kur)	1	(0	–	12)	3	(1	–	24)	<0.001	*
	Number of days required to recover to >500 granulocytes	4	(0	–	201)	6	(0	–	437)	0.015	*
	Autologous hematopoietic stem cell transplantation	9		-4.32692		27		-8.68167		0.056
	Carbapenems
	Meropenem	117		-56.25		244		-78.4566		<0.001	*
	Doripenem	38		-18.2692		27		-8.68167		0.001	*
	Imipenem cilastatin	25		-12.0192		4		-1.28617		<0.001	*
	Panipenem betamipron	1		-0.480769		0		(0.0)		0.401
	Biapenem	27		-12.9808		36		-11.5756		0.631
	Any medical device	92		-44.2308		213		-68.4887		<0.001	*
	Central venous catheter	49		-23.5577		180		-57.8778		<0.001	*
	Ventilator	5		-2.40385		5		-1.60772		0.518
	Urethral catheter	52		-25		78		-25.0804		0.983
	Number (%) or median (interquartile range). Abbreviations: AST, antimicrobial stewardship team; MASCC, Multinational Association for Supportive Care in Cancer; FUO, fever of unknown origin; MDI, microbial documented infection; CDI, clinical documented infection.*p < 0.05.

## Sheet: S2 change by AST intervention
Table S2. Biological changes or carbapenem perceptions in the pre- and post-AST periods
		pre-AST						post-AST
	Number (%)	n = 208						n = 311						p-value
	Gram-negative bacilli	19			-9.13462			31			-9.96785			0.753
	Gram-negative bacilli without Pseudomonas aeruginosa	5	-2.40385					2	-0.643087					0.096
	Anaerobic bacteria	2			-0.961538			2			-0.643087			0.526
	Extended spectrum β-lactamases, AmpC	8			-3.84615			16			-5.14469			0.49
	Trends of prescription after receiving carbapenem for 7 days
	De-escalation (stop + change to narrow)
	Stop (<7 days)	59			-28.3654			94			-30.2251			0.649
	Change to narrow	15			-7.21154			27			-8.68167			0.547
	Step-down to oral	2			-0.961538			7			-2.2508			0.326
	Continue (>8 days)	130			-62.5			172			-55.3055			0.103
	Target therapy	2			-0.961538			11			-3.53698			0.086
	Number (%) or median (interquartile range). Abbreviations: AST, antimicrobial stewardship team.

## Sheet: S3 univaliate for long 
Table S3 Difference in short- and long-term (>8 days) carbapenem therapies related to demographic, infection disease, or renal function.
		Short carbapenem therapy						Long carbapenem therapy
		<7 days						>8 days
		n = 233 (episodes)						n = 286 (episodes)						p-value
	Sex (male)	131			-56.2232			164			-57.3427			0.798
	Body mass index	20.3	(	12.9	–	40	)	20.7	(	13.8	–	42.1	)	0.263
	Body temperature (Celsius)	38	(	34.9	–	40.6	)	38.1	(	34.1	–	40.9	)	0.269
	Infectious disease
	Respiratory infection	48			-20.6009			68			-23.7762			0.388
	Urinary tract infection	5			-2.14592			9			-3.14685			0.484
	Febrile neutropenia	122			-52.3605			150			-52.4476			0.984
	Intestinal infectious disease	6			-2.57511			11			-3.84615			0.418
	Sepsis	14			-6.00858			18			-6.29371			0.893
	Skin and soft tissue infection	8			-3.43348			10			-3.4965			0.969
	CKD†	112			-48.0687			119			-41.6084			0.141
	Hemodialysis	7			-3.00429			12			-4.1958			0.472
	Number (%) or median (interquartile range). †CKD was defined eGFR <60 mL/min/1.73 m2.
